# Supplementary material for: Benchmarking single-cell hashtag oligo demultiplexing methods
Source: NAR Genom Bioinform. 2023 Oct 11;5(4):lqad086. doi: 10.1093/nargab/lqad086 (PMC10566318; doi:10.1093/nargab/lqad086)
Supplement: lqad086_Supplemental_Files [file lqad086_supplemental_files.zip]

Archive with 2 entries (2 files):
- full_f-score_table.csv
- hashtag_benchmarking_supplementary.pdf
