# Supplementary material for: Benchmarking single-cell hashtag oligo demultiplexing methods
Source: NAR Genom Bioinform. 2023 Oct 11;5(4):lqad086. doi: 10.1093/nargab/lqad086 (PMC10566318; doi:10.1093/nargab/lqad086)
Supplement: lqad086_Supplemental_Files [file lqad086_supplemental_files.zip › full_f-score_table.csv]

	HTO	method	Fscore
1	BAL 01	hashedDrops	0.927421632307258
2	BAL 01	hashedDrops_default	0.920103836169599
3	BAL 01	HashSolo	0.924743443557583
4	BAL 01	HTODemux	0.89362962962963
5	BAL 01	GMM_Demux	0.907391177329828
6	BAL 01	deMULTIplex	0.910360884749709
7	BAL 01	BFF_raw	0.880237741456166
8	BAL 01	BFF_cluster	0.93135935397039
9	BAL 01	demuxmix	0.907174231332357
10	BAL 02	hashedDrops	0.925888665325285
11	BAL 02	hashedDrops_default	0.934358974358974
12	BAL 02	HashSolo	0.917921814181757
13	BAL 02	HTODemux	0.878474114441417
14	BAL 02	GMM_Demux	0.923901764095469
15	BAL 02	deMULTIplex	0.88245931283906
16	BAL 02	BFF_raw	0.775203010497128
17	BAL 02	BFF_cluster	0.936579115951313
18	BAL 02	demuxmix	0.917786699249433
19	BAL 03	hashedDrops	0.934070490670352
20	BAL 03	hashedDrops_default	0.92094861660079
21	BAL 03	HashSolo	0.92523495581428
22	BAL 03	HTODemux	0.888597258675999
23	BAL 03	GMM_Demux	0.912820512820513
24	BAL 03	deMULTIplex	0.917056571671629
25	BAL 03	BFF_raw	0.916407794408359
26	BAL 03	BFF_cluster	0.943884892086331
27	BAL 03	demuxmix	0.911164979324112
28	BAL 04	hashedDrops	0.917208884900157
29	BAL 04	hashedDrops_default	0.819300837026096
30	BAL 04	HashSolo	0.897435897435897
31	BAL 04	HTODemux	0.85223203628551
32	BAL 04	GMM_Demux	0.859777725230551
33	BAL 04	deMULTIplex	0.882570503929727
34	BAL 04	BFF_raw	0.831281679942071
35	BAL 04	BFF_cluster	0.924453694068678
36	BAL 04	demuxmix	0.874649204864359
37	BAL 05	hashedDrops	0.932803812549643
38	BAL 05	hashedDrops_default	0.936122284794851
39	BAL 05	HashSolo	0.923202082655386
40	BAL 05	HTODemux	0.896655518394649
41	BAL 05	GMM_Demux	0.91715976331361
42	BAL 05	deMULTIplex	0.924155928885989
43	BAL 05	BFF_raw	0.92267706302794
44	BAL 05	BFF_cluster	0.937235968617984
45	BAL 05	demuxmix	0.910237265637962
46	BAL 06	hashedDrops	0.93444136657433
47	BAL 06	hashedDrops_default	0.89402697495183
48	BAL 06	HashSolo	0.920984759671747
49	BAL 06	HTODemux	0.907622892424602
50	BAL 06	GMM_Demux	0.90766674578685
51	BAL 06	deMULTIplex	0.922395711955255
52	BAL 06	BFF_raw	0.900785153461813
53	BAL 06	BFF_cluster	0.939367691641403
54	BAL 06	demuxmix	0.911882825419324
55	BAL 07	hashedDrops	0.929054707133192
56	BAL 07	hashedDrops_default	0.914433194361723
57	BAL 07	HashSolo	0.919504034638851
58	BAL 07	HTODemux	0.903277378097522
59	BAL 07	GMM_Demux	0.90568295114656
60	BAL 07	deMULTIplex	0.921207369658957
61	BAL 07	BFF_raw	0.904174950298211
62	BAL 07	BFF_cluster	0.938716130205492
63	BAL 07	demuxmix	0.903807615230461
64	BAL 08	hashedDrops	0.935988620199147
65	BAL 08	hashedDrops_default	0.920549084858569
66	BAL 08	HashSolo	0.931354359925789
67	BAL 08	HTODemux	0.918658280922432
68	BAL 08	GMM_Demux	0.909129243095087
69	BAL 08	deMULTIplex	0.894308943089431
70	BAL 08	BFF_raw	0.90115424973767
71	BAL 08	BFF_cluster	0.930313588850174
72	BAL 08	demuxmix	0.916508937960042
73	BAL 09	hashedDrops	0.893869364262667
74	BAL 09	hashedDrops_default	0.850782541071255
75	BAL 09	HashSolo	0.890659747961453
76	BAL 09	HTODemux	0.841860914982107
77	BAL 09	GMM_Demux	0.831754986903083
78	BAL 09	deMULTIplex	0.883168693009118
79	BAL 09	BFF_raw	0.811748472304356
80	BAL 09	BFF_cluster	0.861287982590473
81	BAL 09	demuxmix	0.869955156950673
82	BAL 10	hashedDrops	0.862813776999416
83	BAL 10	hashedDrops_default	0.62254713351289
84	BAL 10	HashSolo	0.846656298600311
85	BAL 10	HTODemux	0.858669833729216
86	BAL 10	GMM_Demux	0.758904109589041
87	BAL 10	deMULTIplex	0.751895244658856
88	BAL 10	BFF_raw	0
89	BAL 10	BFF_cluster	0.0496141124586549
90	BAL 10	demuxmix	0.850458425545368
91	BAL 11	hashedDrops	0.829321663019694
92	BAL 11	hashedDrops_default	0.361029997345368
93	BAL 11	HashSolo	0.753760886777514
94	BAL 11	HTODemux	0.821843251088534
95	BAL 11	GMM_Demux	0.77076802507837
96	BAL 11	deMULTIplex	0.856382978723404
97	BAL 11	BFF_raw	0.724586977648202
98	BAL 11	BFF_cluster	0.00433671493843414
99	BAL 11	demuxmix	0.832930682029363
100	BAL 12	hashedDrops	0.894872657915404
101	BAL 12	hashedDrops_default	0.864999392982882
102	BAL 12	HashSolo	0.883359990521889
103	BAL 12	HTODemux	0.831072906717606
104	BAL 12	GMM_Demux	0.821036208801924
105	BAL 12	deMULTIplex	0.864103682472428
106	BAL 12	BFF_raw	0.876026174895895
107	BAL 12	BFF_cluster	0.00255085772591034
108	BAL 12	demuxmix	0.853076971728543
109	BAL 13	hashedDrops	0.791022255752546
110	BAL 13	hashedDrops_default	0.41158221302999
111	BAL 13	HashSolo	0.675153829832378
112	BAL 13	HTODemux	0.742421279092509
113	BAL 13	GMM_Demux	0.705159705159705
114	BAL 13	deMULTIplex	0.545882352941176
115	BAL 13	BFF_raw	0.221511627906977
116	BAL 13	BFF_cluster	0.0219022821258998
117	BAL 13	demuxmix	0.787610619469027
118	BAL 14	hashedDrops	0.715207373271889
119	BAL 14	hashedDrops_default	0.186405045550105
120	BAL 14	HashSolo	0.503919372900336
121	BAL 14	HTODemux	0.710144927536232
122	BAL 14	GMM_Demux	0.65093085106383
123	BAL 14	deMULTIplex	0.717222476016446
124	BAL 14	BFF_raw	0
125	BAL 14	BFF_cluster	0.012097433382377
126	BAL 14	demuxmix	0.770593445527015
127	BAL 15	hashedDrops	0.890895021924168
128	BAL 15	hashedDrops_default	0.710134128166915
129	BAL 15	HashSolo	0.844474961989308
130	BAL 15	HTODemux	0.658291782684712
131	BAL 15	GMM_Demux	0.777726056092168
132	BAL 15	deMULTIplex	0.819893988947784
133	BAL 15	BFF_raw	0.784703676345247
134	BAL 15	BFF_cluster	0
135	BAL 15	demuxmix	0.813816728518413
136	BAL 16	hashedDrops	0.887374894489328
137	BAL 16	hashedDrops_default	0.895960048658685
138	BAL 16	HashSolo	0.863892850499163
139	BAL 16	HTODemux	0.88447221483648
140	BAL 16	GMM_Demux	0.847140039447732
141	BAL 16	deMULTIplex	0.888289624485944
142	BAL 16	BFF_raw	0.891521752977897
143	BAL 16	BFF_cluster	0
144	BAL 16	demuxmix	0.883374350560569
145	BAL 17	hashedDrops	0.792459356624006
146	BAL 17	hashedDrops_default	0.509170946441673
147	BAL 17	HashSolo	0.764362403465813
148	BAL 17	HTODemux	0.795303189624956
149	BAL 17	GMM_Demux	0.745828482731859
150	BAL 17	deMULTIplex	0.785282432198998
151	BAL 17	BFF_raw	0
152	BAL 17	BFF_cluster	0.365537432036805
153	BAL 17	demuxmix	0.803238561476182
154	BAL 18	hashedDrops	0.811196487376509
155	BAL 18	hashedDrops_default	0.7688127090301
156	BAL 18	HashSolo	0.817877534947824
157	BAL 18	HTODemux	0.812213131111555
158	BAL 18	GMM_Demux	0.756709578878464
159	BAL 18	deMULTIplex	0.751304347826087
160	BAL 18	BFF_raw	0.727382388419783
161	BAL 18	BFF_cluster	0.276692468362207
162	BAL 18	demuxmix	0.815800591465991
163	BAL 19	hashedDrops	0.783353282386521
164	BAL 19	hashedDrops_default	0.401287001287001
165	BAL 19	HashSolo	0.70894472361809
166	BAL 19	HTODemux	0.774092211032061
167	BAL 19	GMM_Demux	0.72913587545571
168	BAL 19	deMULTIplex	0.529492770254762
169	BAL 19	BFF_raw	0.671046367704465
170	BAL 19	BFF_cluster	0.338899534629072
171	BAL 19	demuxmix	0.789563244469654
172	BAL 20	hashedDrops	0.841282442748092
173	BAL 20	hashedDrops_default	0.794919327154137
174	BAL 20	HashSolo	0.822989645979292
175	BAL 20	HTODemux	0.805355743892885
176	BAL 20	GMM_Demux	0.802848306120981
177	BAL 20	deMULTIplex	0.787730414746544
178	BAL 20	BFF_raw	0.778175313059034
179	BAL 20	BFF_cluster	0.454709539407714
180	BAL 20	demuxmix	0.834543642318098
181	BAL 21	hashedDrops	0.697050188732
182	BAL 21	hashedDrops_default	0.293171114599686
183	BAL 21	HashSolo	0.588309042469832
184	BAL 21	HTODemux	0.674831081081081
185	BAL 21	GMM_Demux	0.616711856051269
186	BAL 21	deMULTIplex	0.416250890947969
187	BAL 21	BFF_raw	0
188	BAL 21	BFF_cluster	0.0146351662136734
189	BAL 21	demuxmix	0.692574400462294
190	BAL 22	hashedDrops	0.70510424155284
191	BAL 22	hashedDrops_default	0.371185786017767
192	BAL 22	HashSolo	0.6180312201338
193	BAL 22	HTODemux	0.63130300693909
194	BAL 22	GMM_Demux	0.598932211616243
195	BAL 22	deMULTIplex	0.46112600536193
196	BAL 22	BFF_raw	0.347926711668274
197	BAL 22	BFF_cluster	0.00675929402929027
198	BAL 22	demuxmix	0.683001531393568
199	BAL 23	hashedDrops	0.810874597195116
200	BAL 23	hashedDrops_default	0.626503340757238
201	BAL 23	HashSolo	0.772586872586873
202	BAL 23	HTODemux	0.650635558245749
203	BAL 23	GMM_Demux	0.710899492806128
204	BAL 23	deMULTIplex	0.505084745762712
205	BAL 23	BFF_raw	0.415009621552277
206	BAL 23	BFF_cluster	0.0451103933922804
207	BAL 23	demuxmix	0.75358340957609
208	BAL 24	hashedDrops	0.838899209400786
209	BAL 24	hashedDrops_default	0.818216211103755
210	BAL 24	HashSolo	0.805876541088535
211	BAL 24	HTODemux	0.797469005607284
212	BAL 24	GMM_Demux	0.800390484509068
213	BAL 24	deMULTIplex	0.758635417222786
214	BAL 24	BFF_raw	0.788858040143826
215	BAL 24	BFF_cluster	0
216	BAL 24	demuxmix	0.82829417773238
217	OT 01	hashedDrops	0.387820512820513
218	OT 01	hashedDrops_default	0.350877192982456
219	OT 01	HashSolo	0.377358490566038
220	OT 01	HTODemux	0.341463414634146
221	OT 01	GMM_Demux	0.352941176470588
222	OT 01	deMULTIplex	0.356
223	OT 01	BFF_raw	0
224	OT 01	BFF_cluster	0
225	OT 01	demuxmix	0.306695464362851
226	OT 02	hashedDrops	0.814829740076567
227	OT 02	hashedDrops_default	0.638785227126496
228	OT 02	HashSolo	0.755405405405405
229	OT 02	HTODemux	0.692621431219874
230	OT 02	GMM_Demux	0.766100906765868
231	OT 02	deMULTIplex	0.324254215304799
232	OT 02	BFF_raw	0
233	OT 02	BFF_cluster	0
234	OT 02	demuxmix	0.620939597315436
235	OT 03	hashedDrops	0.779067221370703
236	OT 03	hashedDrops_default	0.361708762082944
237	OT 03	HashSolo	0.628250892401836
238	OT 03	HTODemux	0.784475281873374
239	OT 03	GMM_Demux	0.750626281029378
240	OT 03	deMULTIplex	0.0895522388059701
241	OT 03	BFF_raw	0
242	OT 03	BFF_cluster	0
243	OT 03	demuxmix	0.567391304347826
244	OT 04	hashedDrops	0.735005083022704
245	OT 04	hashedDrops_default	0.270776818742293
246	OT 04	HashSolo	0.66204632500456
247	OT 04	HTODemux	0.661069538236905
248	OT 04	GMM_Demux	0.708703374777975
249	OT 04	deMULTIplex	0.100651890482399
250	OT 04	BFF_raw	0
251	OT 04	BFF_cluster	0
252	OT 04	demuxmix	0.549075975359343
253	OT 05	hashedDrops	0.783273381294964
254	OT 05	hashedDrops_default	0.316005471956224
255	OT 05	HashSolo	0.463980463980464
256	OT 05	HTODemux	0.818487394957983
257	OT 05	GMM_Demux	0.751043115438109
258	OT 05	deMULTIplex	0.788893785808726
259	OT 05	BFF_raw	0.82014987510408
260	OT 05	BFF_cluster	0.703728362183755
261	OT 05	demuxmix	0.449131513647643
262	OT 06	hashedDrops	0.834627329192547
263	OT 06	hashedDrops_default	0.490438695163105
264	OT 06	HashSolo	0.634122287968442
265	OT 06	HTODemux	0.839689004072566
266	OT 06	GMM_Demux	0.789193614408514
267	OT 06	deMULTIplex	0.806349206349206
268	OT 06	BFF_raw	0.855061908230153
269	OT 06	BFF_cluster	0.705185185185185
270	OT 06	demuxmix	0.461538461538462
271	OT 07	hashedDrops	0.807523009203681
272	OT 07	hashedDrops_default	0.377614471452798
273	OT 07	HashSolo	0.872426089957437
274	OT 07	HTODemux	0.133594429939077
275	OT 07	GMM_Demux	0.23582395087001
276	OT 07	deMULTIplex	0.34221707222866
277	OT 07	BFF_raw	0
278	OT 07	BFF_cluster	0.222159010098137
279	OT 07	demuxmix	0.452646741087505
280	OT 08	hashedDrops	0.825787401574803
281	OT 08	hashedDrops_default	0.67375415282392
282	OT 08	HashSolo	0.780353200883002
283	OT 08	HTODemux	0.823028785982478
284	OT 08	GMM_Demux	0.75374531835206
285	OT 08	deMULTIplex	0.799898682877406
286	OT 08	BFF_raw	0.818655420491193
287	OT 08	BFF_cluster	0
288	OT 08	demuxmix	0.660818713450292
289	CL 01	hashedDrops	0.827442661009486
290	CL 01	hashedDrops_default	0.357197572329268
291	CL 01	HashSolo	0.775320443189224
292	CL 01	HTODemux	0.70410835214447
293	CL 01	GMM_Demux	0.81471803085223
294	CL 01	deMULTIplex	0.813949579831933
295	CL 01	BFF_raw	0.794587945879459
296	CL 01	BFF_cluster	0.864764090061666
297	CL 01	demuxmix	0.70708294501398
298	CL 02	hashedDrops	0.898057481606944
299	CL 02	hashedDrops_default	0.876106970626918
300	CL 02	HashSolo	0.879612756264237
301	CL 02	HTODemux	0.878417032821208
302	CL 02	GMM_Demux	0.873924543215882
303	CL 02	deMULTIplex	0.892241891410241
304	CL 02	BFF_raw	0.903947368421053
305	CL 02	BFF_cluster	0.906683480453972
306	CL 02	demuxmix	0.841640852342063
307	CL 03	hashedDrops	0.866518847006652
308	CL 03	hashedDrops_default	0.756356069965537
309	CL 03	HashSolo	0.762857421684395
310	CL 03	HTODemux	0.629917916784602
311	CL 03	GMM_Demux	0.779633143580013
312	CL 03	deMULTIplex	0.777015327390496
313	CL 03	BFF_raw	0.675005240723919
314	CL 03	BFF_cluster	0.851461590754589
315	CL 03	demuxmix	0.680423948901523
